# Supplementary material for: Myxozoan Adhesion and Virulence: Ceratonova shasta on the Move
Source: Microorganisms. 2019 Sep 26;7(10):397. doi: 10.3390/microorganisms7100397 (PMC6843538; doi:10.3390/microorganisms7100397)
Supplement: Supplementary file 1 [file microorganisms-07-00397-s001.zip]

Archive with 13 entries (11 files):
- microorganisms-589551/
- microorganisms-589551/Motility_&_reference_genes_Ceratonova_shasta.fas
- microorganisms-589551/Movies_legend.docx
- microorganisms-589551/Movies_mp4/
- microorganisms-589551/Movies_mp4/Movie1_Blebbing_1-30_48-101_10min_every7s.mp4
- microorganisms-589551/Movies_mp4/Movie2_blebbing_Circus_movement_in_rt.mp4
- microorganisms-589551/Movies_mp4/Movie3_Expelling_spore_every7s_6min25seconds.mp4
- microorganisms-589551/Movies_mp4/Movie4_Bursting_stage_8min_Every_3s_.mp4
- microorganisms-589551/Movies_mp4/Movie5_Crawling_stages_asc_rbt 10 times speed rt 18 min.mp4
- microorganisms-589551/Movies_mp4/Movie6_Switching_every_7s_.rt_4min30s.mp4
- microorganisms-589551/Movies_mp4/Movie7_Group_genotypeI_every_10s_rt_6min_plus_zoom_details_good.mp4
- microorganisms-589551/Movies_mp4/Movie8_Motility_genotypeI_chinook_forward_backward_switching_all_cell_protrusions_10s_rt_22min.mp4
- microorganisms-589551/Supp_tables_.docx
