# Supplementary material for: Myxozoan Adhesion and Virulence: Ceratonova shasta on the Move
Source: Microorganisms. 2019 Sep 26;7(10):397. doi: 10.3390/microorganisms7100397 (PMC6843538; doi:10.3390/microorganisms7100397)
Supplement: Supplementary file 1 [file microorganisms-07-00397-s001.zip › microorganisms-589551/Motility_&_reference_genes_Ceratonova_shasta.fas]

>TRINITY_DN21518_c3_g1_i1 len=1579 path=[3279:0-589 3280:590-613 3281:614-647 3288:648-967 3284:968-991 3285:992-1578] [-1, 3279, 3280, 3281, 3288, 3284, 3285, -2] Match_Acc=D1FX75 Gene=Coronin_
CAATTAATCTTATTACTTATGAATTTGTTCTCAATTTACCAGACAATGGGCAAAAAATAA
TTAGAAACAATCAGAATTAAGTTTTCATCATGAAAGATTTCAACAAAGCGGCTACTTAAT
TTATCGTTTATAGATGGATATTATCGGGTTAATCTGTACGGTTAATTATTAATCCTTTAA
ATAATGAAAAAATTTGTTAGAGATTCAAAGTTTAGACATATATATGCTTCGCAAACTCCT
AAGGATCAGACTTACGAAGGAGTGATTGCTAGTAATAGTAGATTGGATGGAAATTTTTGT
GCTGTTAACGAGAAATTTATTGCCGTCGTCTTAAATACTAGTGGAGCTGGTGTTTTTACT
GTTCTTAGAAGAGATAAGCCTGGTAGATACGACATTGTCCCAAAATGCATGGGTCACTCT
AGTGAAGTTTTGGACTTAACTTTTGACCCATTTAACGCAAACAGGATTATTTCTGCAGCA
GAAGATGGTACTTTTATGATATGGTGGATACCCGATACTGGACTTGAAGAAAATCAAACT
GAAACTTTGGCAACATTGAAACCTTCACAGAGAAGAGCTGTTCAGGCCGTATGGCATACA
TCTGCCTCTGACATAGTTTTTTTGGTAAATGTGGACGTTATCAGCATTTATGATTTAAAG
AACTACACCCTTGTTAGATCCATAGATACCAATAAATATAGTGATCAAATATATAATATA
TCTCTTAACTACGACTCAAGCAAACTTGCGGCCTCATTTAAGGACAAAAAGATCAGAGTT
TTTGATATTTATACATCTGAGTTACTCAATGAAGTGGACAGCTACGATGGTAGCAAACCT
ACTAGAGTTCAGTATCTTTTCAAATTGGGTGATTACGTTGCTATTTCTGGGTTTACTAAA
ATGAGTGAAAGAAAAATTGGAGTTTGGGATTTAAATAATCCAAGTAGTCCAGTTTCTACT
GAGGATATCAACAGTGGAGTAGGAGTCATGAATTTGTCTTATGATGCAGATACTAGTTTG
CTTGCAGTTTTTTCCAAAGGGGAATCTATGGTAAGAATTTTTGAACTTGATAACAATGGA
AGTATTTATTTGGCAACTGTAATTCAAAGTGGAGAAGCCCAAAAAGCAGCTTGTTTTGGT
AACAAATTGGCCTGCAACGCTGCCCAAAATGAAGTTTTGACATTTTTAAAAGCTACTAGC
AAAGGAACTGAACCAATGTCTTTTGTGGTTCCAAGAAGATCTGACATGTTTCAGGAAGAT
TTGTTTCCTGAGACTCCAGGAGACCAACCAGCAATGTCATCTGAAGATTTTATTAATGGA
AAAAAAGCTGATCCAATATTGATATCTTTAAAAGATTTTGTAGCAACTTGTCCAAACACA
ATTCCAAACAAGCAAGCTCCCATTTCTAACTCTCATAAAGGAAGTGTTTCAAACTCTTCG
AGGCCAAACGTAACAGAAGGTTCTAGTTTAGCTGGTAGAGTAGTCAAACTTGAGAGACAA
GTTGAAGAAATCATGCAAAAGCTTCAAATGCAATAAATTTTATTTTAAATTATATGCTTA
ATTTATAGGTTTTTTTATA
>TRINITY_DN29288_c9_g1_i1 len=7462 path=[14909:0-7461] [-1, 14909, -2] Match_Acc=Q9GSF2 Gene=Talin_(Fragment)_
AAGAAATTTAAATTAATAGTTTTATTTTTTTTGTTTTCTTAAATTTACTAATTTTTGTCT
GGCATCTTCCAATTCCTTCTCTTTCTTCAATATTTGCTCCATGACATCTAATTCTTGTCT
TCTTCCTCCGACAAACTTTGAATCCAACACAATATTTTCTTGTGAAGATTCTCTAAATAC
TCCAGATCCTTTAACAGCATCTATTAAAGCGCCTGTAGCCCTTTTAACTGCATTTCCTGC
AGATTGTAAGTGCTTTTGACCTTCACTATTAGGATCAGCCTTCACTTTACAAGCCATAAT
CAACTGAATTGTAGAATGACTTATATCGTTAGCTGCTGCAATAATTCTTTCTTCTGAAGC
TTCTCCTTTTATAGCTTGATTCGATGCTTCACACAGCTCATAAGTGCTATTTGCAACTAA
CTTTGCAGCTGATATTAAACCTTCTGTCCATTGTCCATCTTCTTTATGAGATGAAGCATT
AGAGAAAAACTTTCCACTTTGAACCAATTCTCTTTGAGCTTGAGTGGCAGCTGTGACCAA
TAAACCTGCTGCTGTAGTAATTGATTTTGCTGCTTCTATAATTTGCTCGTCAAATGCCAA
GTTTTCATTAACTGCTGATCCTGTACCAGTTCTAGGTTTAAGTTCTGCCAACTTTCTTGC
AGCAGCTTCAATTTTAGCTGCTGCAGCAAATAATTCTTGTTCTGCCAAAATATTTGGATC
GTTTGGATCCACAAAAGCACTTCCTTTAATTGCAGACATTATTTTCACAAAATCAACCAC
TTTTTGTGTTACGTCTCGACAAGCAACATTCATATTATTGTTACTAGATTTTCTGGAAGC
TATCAATGTTTCTATCATTTTGATTAATGAAGCACATATTTTACTAACAGCTTCACAATA
TTCTGATATTTTTGGATGCTTTTCTTTTTGTAATTGTTTCAGATAACATTCAGCATCAGA
TAAGAATGCCCCTATATCTTCAGTTGCTGAAATTGCAGAACTCTCAAAGTCTGATGTTTG
CTTACTATTTGAAGCTTGCAAACATTTTGAAGATGCCGTAGTTATACCTTTGGAACATTT
TACCAAATCTTCAGGCAAATATTTTTTATCTGAAACTGACCCTGGTTTTTGTTGATCAAA
TATATTCTTCTTATTCTTAATAGTTTCTAGCAAGTCTTTGAACCCTTCTTCAGCACCTTT
GTGTTCTTTATGTAGATCTAACAAACAAGTATACTGTTGTTTTGAAGCAGTATTAACTGA
ATTTAAATCTGGCTTGTTTCCTAATGTTCTTGATGCTTGTAAAACTTTTACAAGTTCTTC
CATATGTTTCTTGTTGGCTTTGAGCAACTTTATTTGAGATCGATTATTAGATGAATTCAA
TGAAGCTGCAGCTTCGTTTATTTCACAAGATTCTTTAATAACATTAGCAGCATAAGAGCT
AATAATTTCTTCAGTGTCATCATCAACATTCTGAACTGCATTAATAGATTTTTCCAAGTC
CCTAACAATTTGTTTCTCATTTTTGCTTATTTCACCATATAAAGTTTCAAAAGATTTTTC
GGAAATAGGCTCTAAAGCAGCTGTTTCTGCAAACAATATTGAAGCATCAATCTCGCTAAT
TTGGGATTCTAACTCTTTAATAGCTTGATGGATAGCTGTATCGTAAGCATGTGTGTTATG
TAATAAGGCAAGTAGTTTAGAAGCTTTGGATCTTGAAATTTTTACTTCTTGTGCCAATAC
TTTCTTTGCTTCCAAATTCTTCAAATCTTTAACAACATTATCTGACTTTGATGACAAAGC
GACTAGTGAATCACCAAGCTCTACAGTAGTACGATATATTGGAACGTTTTTTTCATGATA
TTTTAATTTTCCTAACTCTTCACAAAGATTGTTGTATAAACTTGCCAGTTCAATCGTTTT
ATCCGTAAGTCTTTTAGTATCACTAACTGATAATTTTACACAATCTTGAACACCATTTAT
AATACTATTCAGTATTTTATCAAGATTCTTCTCAAGCTCTTGAAGCGAACACGAACCTTC
TAAAGCTATCTTAGATTTGAGTATAGAGTTAATAAGATCGGTATTTCTCTTAATTATTTC
ATCAACTGTTTCTGATGTGCCAAATTTATTAACGAAATCAGAAATGAGCTTTATAAGCTT
TTCAAGTTGAACTTCAACCGCAAAACAACTCTCAGCCAATTTTTTAGGATTTTCTCGTAG
GATTCTTTTTGGATAGTTATCGAGTCCGTTAATAAAATGCAAAAACGCCTTAATTGAATC
AACAGTTTGTTCTAAAATTTTTGGAATTACAGATGAATAAGAATTTTCAACATTTAAACA
ACTGCAAAAATCTATAACATTTGTTGAAAGGTTTGGAACCATTTTAACAATATTTTCTGC
CTCAGTTCTTACCTTATTATCATCATTTGGGTTTTCCTTTTTAATTTTGTTAACCGATTT
AGTTTTGTCAATCAAAGTAACACAATCATTAACGATTGACTTTTCAAGTTGCTTTGCACT
TTTTTTATTTTTAGTAAATGGTGTGACATATGAATTTATAAGTTTGTCGTTTACATTATC
ATGGACTTGAAACAATTTTTGTAAAAGTTCATCTATCCAGGAAGTTTTAGGCCCAACTTT
TCTAAGCTCTTGAATTAAGTTGTCAATAGAAACTAATATAGCTTTATTATAAACATCTAC
AGAATCATTGTTATCTTGAGTTTTCTTAGGGTCATTAATAATTATATCCTTAATTCTTCC
ATAAAGATTTTTGACTTTTTTAACGTTTTCTTTTCCAACAACAGTAATGAGCTTTTGACC
ATTTTTAGCTTCTTCCGTTAATTTTGAAGGTTTTCCTGACAAAGAAGGATGGGATAGTAT
ACGAATTAGATCCCCTAGTGATTTATCGTAAGCCGGAATATTTTCTATAACCTTTGACTT
TGATGAATCGTTGTTTTTTACAGCATGAGCACTAATGCTTTCTGATAAGGTGTTTGCATG
CTTATAGAAGTCTTCCAAAGTTTTGACTAAATTTTCATTAGAAGATTTGTTATTTATAAA
AGGAAAGCTTTCCCTAGCAGCTTTTTCCATTTCCTTGTTAATAGTGTTGAATTGTATAGA
AATATCAAATAATTCATGAATAGGGTTTTCAAGTTTTATTTTATCTAATACTTCTTTCAC
ACTGTCAAACTGCTTTCGAAGTAGCATACTATTAACAGGCTTGTAGTCTCCTAGAGACGT
ATCTTTGTAAGAAACTCCTTTGAGGTAAATGGCCTGAGTTGCACAATTAATAATATATTC
TTGATGCTTGTAAAGTTTGGAAGAGCGTTTTGAAAAATCTGGACTTAGATGCAATTTATT
ATTCTTTATTAAAGCTTTTAATGAGAAACTAACTTTATCTCTTATAATTTCAATTTCATC
AACCAATGGCCAGTAATGAGGAGAATCCATAGTAGAAAAACTAGGATAATCATATTTAAG
ACCGTTATTACAAGTTATTCCAAAGTAGTTTTCACAAATATTACTTGCTCCTGCAACAAA
ACCGTTAAATGGAGATAATAAATCTTTCATAGAGATACTCAACTTTGTAAGAGAATCAAG
TAAGCTAAACTTTTCGTGTGAATCTGCATCAAGTGTATCACACTGACTCATGATGATATA
ATTATTAGCTTCATTTATATTTTGATCCAAAGCGTAAAGAAATTCAGATCGACTATTAGG
GTCCATTAAAGCTGCTACAGCCAAACCGGAATCTACACAATTACGCATACTGTTTGTTAA
TTCATTAATGATATTTTTATTATCTTTCTTTCCTTCATTCAACGCGATAAGTATAGATAG
CATATGCTTATTCATATCTCCAATATCATTTGTAAACTTTTCCATTAATTCATTGTATTT
ATTCTTGTCCCCTTTTGGCAATCCTTTAATTTTTGCATCGTTAACTTGACCTGACATTAG
ATCTATCTTTTCAAATGAATCTTTCAAAAATTCCATGCCATAGAGTAGTTCAACTAGCAT
GTTAAGTGATTTTCTTAATTTGGTATTCGCATTTATCGCAGCATCGGGAGTTTTAGATTT
TTTGCAAGCTACTTTTATTATTTCATCTTTAAAATTCTTATAATAATTTTCCATTTTATT
TAACTGTTTAATGATCTTTTCCTTAGTTTCTGGCGGTAATTGTCTTCCAGATATAATGTT
TAGGAATTCTCTTAAAAGTTTTATATGCTCAACTTTGATAAACGCTGCATTTTGTATTAG
TTCATCGTATTCTTGATTCATAAGCATCTCATGAAATTCTCTGTGTCCAATTAAGGTTTT
TTTTAAAGGTCTAAAGCACTTTTTAATTATAGCAGCATAATTTGGATATTCAACATCAGA
AGGAGAATTTGAAAGTTTCTTTATTAATTTTTTAATTTCCTCAAACAGTTTGTTCAAAAT
ATCTTCATTATTGAAATCGCAAACTATTAGAGATGCTGATAGGGCCTGAGATAACCTTTC
ACTGTTAAGAGTCAAAAGATGCAAGTTATGGTTCATTATATCTTTGTCAATTGGTGTATC
CAAAAAATTTAAATTGCTTCTTTCTTCATCGGAAATTCTGTTAGAATATTTCAAATTATT
TAAAACTTCTCCCAATAAAGCATACAAAGGAATGTCAATACCAGAATCTTCATAAATAAA
CTCAGAAAGATATGAGTTTAAGTAAACACTTTCTTTATCAAGACTTTTGGTATTGAGTTT
GGATAGTTTAGCGACTGTATGTAACGCTGAAACTTGTTTATGGGTTGACGATTCTAAAGC
TAATAAAGAACTTGTAATCAATACAGGAGATATAGATTTTATTAAATTTATCTTTAATGT
ATTTGAAGAGTCTTTAATTTTAATTAAATCTTTTGAGTTTGTTGCATCCAACAATTTTTT
TATATCTTTGGTTAAGGCAATTATTGAATCTTCAATGTTATCTATATACTTTTCTTCAAA
ATTTGCCTTTCCTTCTAGCATAAATATTTTCAGGGCATTTGTAAGCCTCAACATTCTTGT
TGCATAGAATTGTGCCATAAAAGCATCCGAATCAATGAATCTTATATCTTCATTGCAATC
TAAAACTCCTCTAATCATATGAAAAAGTTCATTATGTACGTCTTGGTCTTTATTTTTATT
TAAAACACCCAACATAGCCTGCATAGATTCAGCAGTAGCGGTTGCAGCCAAAAGTATACT
ACTCATTTCATCATATCCCGATTCAAGACATACGCCATATATTCCGTCTACAGTGGCGGC
AATAGAGTTTAATAGTAATTCCAAATGTTCAGCAGAACTTAAACTCTCTGATGTAGCTCC
CAAAACCCTAGAACTAGAAATTAGTTCGGATGTCAAAGCAGTAAGTGTTGTGGATAAATC
AATCAAACGATCTCTCAGATCACTATCCCCATCTTCATCCAAATGTTTAGCTATACCTTT
AGTAATTTCAATCAAATTTGCAACTGCTACAGCAATGGCTTTACTGTACTTGATAATAAG
TTCTTGAGATTCTTTTCCTTCGTCTGAATTTTTGAGAATCATAATTAACGAAATTATAGC
GGAACTCAAAGGACCGACGGATTTTATCATCATGTTTGAATCCAAATTATAGAAATCATT
ACTCAATTCGTAAGAATCAGTTAAATATTTTAATGAATTTAACAAGTTTGTGATACCATC
TATTAAATTGTCGGCTTGATTTTCATCTAAATATGCCGCATAAGCTGAAAGGTTTTCATT
GGCATCTATAATGCTCATGTTTAACTGTCTTAAAGCTTTCAAGTATTCCAAGTTATCGGG
ATCGTTGTCATTAATCATTTTAAGAAGAATTGCAGTAGCAGATCCTATCATAGACAAATC
ATCCAAAGAATTATTTAATAACATATTTTTATACTTTTCATCCATATTTTCATCAATAAA
TTGACTCTTTTCAGGAAATGTTTCAACGACAGTTTTTTTAACATTTTTAAGTTCATTTAA
AAATGCGTTTCTGGCACCACCAACAATCATTGAACCCTCCATAGCTGAATACAAAGAAGA
AGGTTGAAATAAAGGATTCCCGTAAAACCCACCTTCGTAGTTTCTAGCGAATTGCATCAT
TGAACCATTAAGGACTCCTCCTTGTTTTAATTCAGAACCAGAGGTTCCACTAAAAATGAT
TCCGACTCCAGCACCAAGTTCTCCAGCAATAACTGCAGTATTGGAAATATCAAATCCGTC
CAAATCTTTATCTCTAAGTTTTTTCATTATCAAATCAATGTAACCAGTCAATAACTGCGA
AATACGCTCAGATTCTGTTGTCATAAAAGAGTACATTTGGTTGTTATAATCACCAAAATC
TAAAGTGAAGCTGTTTGCGGATGCCGCCCATCTTTTAACAGCCGTAAGAGGCCAGGATTC
CAGAACCTCTTTTGTTTCTTTATCCAAACGCATAACTTCTTGTTTGGTTATTCCAAACAA
CACAGGGCCTAGCTTCTGTTTACCCTCCAATTTTTCTTTAACCAAAAATATAGACATTCC
ATAAGTTGGCAAGTTTTGACAAATAGTGGTATACTTGTATTTGAGGTTATCTTCGGACAT
TTTAGCAAGACCACTATGTTTTTCTTTAATAGATTTTTCTGCAACCTTTAAATTCTTATG
ATGTTCTTTAGGAAGGTAAGATTTTAAATCAAACTCACTCCTTTTGTATTTTTCTTCAGA
AAAATCTTTAATTTCTATTTGTATTTGGTACGCTGCAAATTCACAAGCACTTTGAATATC
ACAAGGAATAGTCCCAGTAAGGACTCCATCTCTACATTGGTTGTATAATAAAGTCATTTC
TATAGGATCCCTAATATTCTCATTTGGTTCATAGAATAATTTCCGACGAAAAGTTATTAC
GTGTTCCTCTTTAATATTTTGCTCAATCAAAGTTTTATCGTGGATCAACCAATTGTAGTT
ATCATCAGTTTTTAACTTGGTTTTGAGTTTTTCCATTTTTTTTATTTCCTTCTTTTCAAA
TTTCTTGGTAATCAGATTTTTTGATTCAGCTTCCTTAGGTTGTAATTCCAAACCATGAAC
ACATAAGGAATATTCATCCACATTTACAATATCCAAGCGTTGACAAATTAACTGGATAAT
GTCACTTACAGGTTTTGAATCATCAATTCTGAATTTTTTTGAGGAATCATCCAATAGCTT
GACGGTTATTACTTTGAATCTGTTTTTAAATACAATTTTATCGTTTTCTTTAATGGAATA
GAAATAAAGAGATCTCTCATCATTTAACCAGAAATATTTGGTTTCGTCTCTTACATCGAA
AGAAAGAATCCCATAATCATCCACTGGACTATCACTAGGTAAAGGAATTTTTTCAAGGAT
TTGTTCTTTTACCTCAAATATTTTACTCTGAGAACTAAAAATTAGCTTCTTATTCAGACT
CAGACTTGGTATTTCAACTCTG
>TRINITY_DN28283_c11_g1_i2 len=2202 path=[5529:0-353 5530:354-390 5596:391-474 5574:475-501 5583:502-651 5508:652-675 5601:676-787 5517:788-811 5595:812-865 5605:866-868 5501:869-893 @5603@!:894-1554 5594:1555-1601 5600:1602-1622 5604:1623-1659 5602:1660-1681 5597:1682-1714 5591:1715-1729 5576:1730-1792 5547:1793-2201] [-1, 5529, 5530, 5596, 5574, 5583, 5508, 5601, 5517, 5595, 5605, 5501, 5603, 5594, 5600, 5604, 5602, 5597, 5591, 5576, 5547, -2] Match_Acc=B3RT93 Gene=Integrin_beta_
CCAAAAATAATAAATAACAGCTAATTTATTATTCTTATTAAACTGTATGTGTAAAAGTTA
AATCAGCATTTATTGGATTTGTTTCATCTTGAAAAACATTATTCTCTTAACCATAATTGA
ATTGTGAGCATTCTTTCTTATTCGAATACTTATAAAATAGTTTGATTATAATAAAAATAA
TTATACCAATAATTATTAATATTAAAAACGAAGAAGTAATGGCAACAGTTATTATTATCG
ATTTATTGCAATGAAGTATTTTAAAACCTGAATATAAAATTTTTTCGGTATTATCTTCAT
AATATTTTTTACTAAAAAAATAGTTACACAAACCGTATCTAGATGTACATTTTTTGGAAC
CCAAATCTTCTAACTTTGAAACTTTTTTATATGTATTAGACCCACAAAGATCATTATAAA
GTTCTTTTGTTATATTTGTAAAACGTTTTCTTGTTAAAACAAATGGAAATTTAAGTATAT
AACCAGGAAATATCTTCCCAAAGGCACAAAAATCAATTTTTTCACAACTAGCATCACAAA
TTTTACAAATGTCACATGGATCGCCTTTATAACAAATAGAACACACACAATTCGCAAAAT
CACATGTATCATCGTAGCATGTGTCTTTAGATGTAGCTTTGCACTTATCAATCAAAACAG
GACAATCTCTCTCATTACAATCGCTTCCTTTCCATCCAGGTTCACATTCGCATTTATTAC
AATTACATTTCCCCTTGCCATTGCACATTAAATCATTTATTTTATGACATGAGGTATCTT
TACATTCAAAGTGATTTCCATAAAATCCTTCTTCACAATCACAACTTCCACAGTTTGTTT
TTTCACCATTGTTTGAGCATTCTGCTGTTTTATTAGGAATAATTTGACAGTTGCATTTAC
AAGGAGTATCTATCTTAACTGTTATTTCATCTTTGTATATAAATTTAAATTTTAATGAAT
CATTCAAGCCACATTTATTGGGTTTAATTAAAATTCGATATTTAAATTGTATATTTGTTG
ATCCGTCTCCTTCTAGGAAAATACATTCATCTCTATCAATATAATCGTTCAAATCAATCT
CTCTGCATTTTGTTTGAATTTTTATTTCATAATTTGAATTACCTTCAAATGTCAATTTAT
TAAGATCATACAATTGTTTTAACTTTTTAAAAAATACTTGTTGAAAACCATTATTTTCCT
CCCATTTTACTTCATCCATAGTTAACAATATTCCATCTAAATATTCACTTATTTCGGTGT
ATTTATTTTCTAAAGTTTTTGGTGCAATAAAGAAGGGTAAGATTCTTTCTTCTCTAAGTA
TATCTTTTAGTTGTTGTTTTGAAGGGTATCCATTATTCAAACCATCCCACCAAATCAAAT
TATTTTTAGGAAGCGTACATCTTTTTTCAAACATTTGTTCTATATTCTGTAGAACATTAC
TTCCTTCTGCGTGTGGCAAACTGTCAGTTAAAATAAAAACAATTTTAAATTTATCATCAC
TCCAACCAACTTGATCCTTGCACAAAGCAATTTGTGCAATGGCTCCAAAAACATCTATAA
AATTTCCGGTTTGTTTTAGAACAATACTTGAGGTAAGATAATTGAAAACAGATGATTTAT
CAAAATGAATTTTGTTAAAGATTTTAACATTATAATTTTCTGTGTTTGTTGGATCAATAA
TGGGAGAGTTTGTCTTATCTAAAAATACCCCCGATCCAAAGCGATCAGGATCTGTGTATT
TCTTATTTGGGAAAGTATTTCTAAAATTTTTTGCTATCTGTTCTCTTAATTCTTCGAATC
CAGTAGCATCAAATAGTAAAAAATAGTCTATCTCGTCAGGAAAGTAATTAGGTGTCATAG
AAATATCAATAGAAATAAAATTTTCATGTGATGCTGTTACTGACACTTTACTAGCTGATA
AAAAACTAGTTGGAAGAACATACTCAATTTTGGGTATAAAGCCATAAACCGATTCTACGT
CAGGAATAAAATAAGAGGTTGAAACACATCTTTTTCCTTGATAATTTTCAGTTTTAATAA
ACTTGCAATCGATTCCAGTTACACAATCTTCACAGTCCAGGTAATTATTACATCTGTCAC
TGGAATGGACTGCTAAAATAAATACTAAGATCAATTTGATCATTTAGATTATTAGATTAT
CAGATAAAAATGAAAAATTTACTCGTAAATGAAATTAGTTTA
>TRINITY_DN23296_c1_g4_i1 len=459 path=[1833:0-300 1834:301-336 1835:337-458] [-1, 1833, 1834, 1835, -2]
GGAAAGTTGACAATGATGCTAAAATTGATCCTCCAATCCAGACAGAGTATTTTCTTTCAG
GTGGAGCAATAATCTTAATTTTCATTGTTGATGGGGCCAATGCAGTCAATTCTTTTTGTA
CTCTGTCGGCAATTCCTGGGTACATAGTGGTACCACCAGACATAACAACATTTGCATACA
AATCTTTTCTAATATCGACATCACATTTCATGATGGAGTTGTAGGTAGTTTCGTGAATAC
CAACAGCTTCCAATCCTAAAAATGCCGGTTGGAAAAGAGCTTCTGGGCATCTGAATCTTT
CGTTTCCAATGGTAATAACTTGACCATCAGGAAGTTCGTGACTCTTTTCAATGCTTGAAC
TAGAAGCAGCAGTTGCCATCTCTTGTTCAAAGTCCAAAGCAACATAAGCCAATTTTTCTT
TGATGTCTCTAACAATTTCTCTTTCAGCTGTAGTGGTGA
>TRINITY_DN20273_c2_g1_i1 len=740 path=[718:0-739] [-1, 718, -2] Match_Acc=B7SHS5 Gene=Coactosin-like_protein_
GATATCATTCATAAAAAAAATAAAAACTTTAGTTTTAAAAGTCACTTATGAGAGTACAAG
AATAGCTGACGTTATATACTACACTGACTGATTATTCTTAGTAATTTATACCAAAAAGAT
TAATATAAATATTGAATAAGTTGATCTAGCTGTCACCTGAAAGCTAAAATTCTACTTATT
TTAAAAAATTCAATAATCTAAAACAAATTAATAAATAAAGTAATAATGATTCAAATATAA
GTTTAATCTTAATTATCTATTACCACCAGTTCCGTAGTTTGCTCCTCCTGCCTTAATAAC
TTTTTGTATAACAGAATTTTCGTTAATCTCATCCTGTGCACTGGCATGAATCTCCACAGC
GAAATTATTAAGTATTTTCTTAACTTCAGCTTTATGTGTGCTGACTTGAGCTTTTTTAAG
AGGAGGAACTCCTTCGCCAACCCATGTAATAAAAGCAAATTTTGTTCTTTTACTCATTTC
ATCTCCAGTTTCAAATCTTATGTATCCATAAACTCTATCCTTATTTCCACAAGCCTTTTT
AAAATCGCTATAGTCATCACCCGTCTTAACTAAAGACACTTTGTTGCTATCATCATACTC
AAAAGCAGCCCATTTTGGACCATCATTTTTTCTAACATTTTCGTAAGCTTCACTAAGAAC
AGTGGTGTCAACTATTGAAGTCATTTTGAAGATTATATAGATTATCCGAAATAATAATAC
TTTATAGATTACTCCAAATA
>TRINITY_DN28282_c10_g1_i2 len=1427 path=[9333:0-903 10020:904-1035 10093:1036-1056 10098:1057-1105 10102:1106-1128 10106:1129-1426] [-1, 9333, 10020, 10093, 10098, 10102, 10106, -2]
ATATTAATTTGTACATAAAAATTCAATTCGTAACAATTCAAAAAATGCAAATTAACGAAA
TAATTTTCATCTCTCTAATTTTCAATATAATGGTACCTATATTTGCTAGAAGAGCCGAGT
TGAAACCTAAAAGGAATATTTTTACCTTTATGGAAGGAATATTTAATAAGAAAAAACAGG
ATACTCACGAGACGTCAACAAAAAATGAACCCGTACCAGAAATAATTTTAACCACTACAA
TTCAGACATCCAACACAACCTACATAACCCAAACTACAGATCAACCATACAAGGATCCCA
TTGATACTGATTTAAATAAAAGTTTCAAGTACCTCATGATTATCACAGTGTTCTTATCAA
TATGGCTCATTTTTTTTACTTTAATTATTTTATGTAAAAATTGCAAAAAGGGAAAAAGTT
ACTATCCCATAAAGGAAGAAGCTATAGGAAACTGTCATCAGACGGATGACCATATTTTAC
ATGGGCCCAAAGAATATTTAGTATAACGTTTTTTTTGTAATAAAAATATAAACCTATTTA
AAACAATTTTCAGAAAATTAAACTATTTCTTTCTTTGGTTAGATTACAGTAAAGTGCAAT
TTCTTTTCTTAGCTAGTTTGGGTTTCTCTGGAAAAATAACAGTTCTAATTGCGTGATCAA
AAACATCCTTTAGCCCAAACTGAGTCAAAGAAGAACATTCGCAATATTTTACTGCTCCGA
ACATGTTAGCCCACTTTTGTCCGCCTTCTGTATCAATAAAGAAGTTTTCCACATCCTTTG
GAGGATTTTTAGGAGGTTCATTATCTTTAGGATGTGGGTAAGGGGATTTTGTCAAATCTT
CCTTGAAGTGTTCCCTAAGATCATATTTGGTTCCAACAAGCAAAAAGGGAACATCTTTGT
TGTGATGTCTAATTTCTGGAACCCATTTGCTATAGACATTTTCAACCGAGCTGGAAGATA
CAAGCGAGAAACAAACCAGGAAGACATCTGTTGATGGATATGACAACGGTCGGAGTCTGT
CATAATCCACTTGCCCAGCGGTATCCCATAATCCTAGATTGATTGGTTTTCCGTCAACCA
TGACACTGGCCTGATAGTTGTCAAATACGGTAGGTACGTACTCTGTAGGAAAGGAGTTTG
TGGTGTAACTAATGAGGAGGCATGTTTTACCTACAGCACCATCGCCTAGAACAACACACT
TTAAATGTTGCATATTTTCAAATTTCTAAAGCTGTTTATTAAATTAATCTTAAAGTAAAT
TCTTCACAAATCTTCGCTATATCCTAACGAACCCGTTTTTCGTTCGTAATAATCTCCAAA
TTAGAGGATTTAGTTATTTTAATTGTTATAACTTTTGTTAATGTAATTCTTTAAACAAAA
AGAATAGGCGGACACAAAATAATAAGATAATCTTTCTGTAGTCTTTA
>TRINITY_DN30297_c1_g1_i1 len=1002 path=[1959:0-1001] [-1, 1959, -2]
GAACTTTTTATTTCTATTTTTAATTTTAATAAAATTTTTTAAATTTTTAAATCTTTTTCC
ACAATTTTTTAATCTTTCTACTTTAGGAATGGCTTGCTTTTCTTGTTGGTTCTTACCTAT
GCTTTTGATTCTTTACTGCATATTTTACAAAATGTTATTTGGTGACAGAAGAGAACGCGT
TGAAGAAGAAGTTGATACTAATCATACAAATTATTGTATCAACTACTTAAAACTATTGAG
TTAATTAGGTTCGTAATCGCTCGTTTTTAATCTGCGCTATTGCAATTTATTAAAGTATTA
GATTAGGTTTCTAAAATATGTCTAGCCACAGAAGAAAGTTAGTATGTGTTGGAGATGGAG
CATCAGGAAAAACATCAATGCTGATAACATTCGCGAAGAATTTGTTTCCAGAAGAGTATG
TTCCAACTGTGTTTGAAAATTATGTAAAGGATGTAATTGTTGACGGTATTGGTACTGTAG
AACTTGCTTTATGGGATACCGCAGGACAAGAGGACTACGATAGACTGCGTCCTTTATCGT
ATCCTGATACTCATGTTGTTATCATATGCCTTGCTGTCGACAATAAGCTTGGAATAGACA
ATATTACTGGAAAGTGGGTTCCAGAAGTAAGACATTTTTGCCAAGATGTCCCAATAATTT
TTGTAGCCACTAAAAGTGATTTGAGAGATAAACTAAAAAAAGGAGATTGTATTCCTACAG
AAAAATTGATTGACATGTCTGAAAAGATGGGAGCCGCTAGGTTTTTTGAATGTTCGGCCA
AGGATAATTTAGGATTAGAGGAAATATATATGGCTTCTACCCAAATGGCTATGCAAACTA
TATGTTCCAAACCGAAAAAGAGAAGGTGTTCCCTAATATGAAATAAACCTTTTTTATTAA
TGTTATGACAGCATATATGGAATATGAATTTCTGTTATTTTGTTATTTTGATGTTATAGG
TTATATTTGAGTTATCTAAATTATGGTTTATTTTAATATAGA
>TRINITY_DN31226_c98_g1_i1 len=5903 path=[11873:0-5902] [-1, 11873, -2]
AATACTATTTAACAAGCGATTAAACTAATCCTAATTAAATCTTAAACTAAAAGTTATGGC
AGACGATGGTTTAAAATTATTAATGAGCGATCGGAAAAAGTTCAATGATACTATTGAACA
AGGAGAATGGACTAAAAAGAAGCTCGTATGGGTCCCTGATCAGGAAAAAGGTTTTGTACC
TGGGAGCATTATTTCTGAAAATAATGATAAAGTAACTGTTAAGTTAGACTCTGGAAAAGA
ACTAACCCTAAATAGCGATGATATTCAGAGAATGAATCCACCCAAGTTTGAAAAAGTTGA
AGATATGGCAGAACTTACTTGCTTGAATGAAGCTTCAGTTTTACATAACATGTCACAGAG
ATACTACTCAAATCAGATTTACACCTACTCTTCATTGTTTTGTGTGGTAATAAATCCCTA
CAAAACTCTTCCTATTTACTCAGACAATGTAGTTCAACTTTATAAAGGAAAAAAGAGACA
TGAGGTCCCCCCTCACATTTTTGCAGTTTCAGATTCTGCTTACAGATCTATGCTTTATGA
CAAGGAGAACCAATCCATTTTATGTACTGGTGAATCTGGTGCTGGTAAAACAGAAAACAC
TAAACGCGTTATTCAATACTTAGTCAATGTTGCTTCTAAACATTCAAATACTGCTGTTAA
TGACAAGATTCATACATTGGAGCAACAGTTGCTTAAAGCAAACCCTATTTTGGAGGCTTT
TGGAAACGCCAAAACTATTAAAAATGATAACTCTTCAAGATTTGGAAAGTTTATCAAAAT
TTGCTTTGAAAATTCAGGATTTATTACTGGTACCTCTATTGAGACTTTTATTCTTGAAAA
AGGTAGAGTCCCTAGACAACAGTCGAATGAAAGAAACTTTCACATTTTCTATCAATTTTT
ATTAGGATGTCCCAGTAACAAAAGAAGTGATTATTTACTTGAAGACATTACAAAGTATAA
ATATCTAACGAATGGCAAGGTAGCTGTCGCTACAATGGATGATTTGCAAGAATACAAAGC
AACTTTGGAAGCTATGGAAATTATGGACTTTACCCCAGAAGAAATTGAGGGAATTTTCAG
GACAATATCTGCAGTTCTTCTTTTCGGTAATTTAGTGTTCAACCAAGAAAAAAGTAGTGA
CCAAGCTACTCTTCCTAATAATGAAACTGCTCAAAAATTATGTAAAATGCTAGCTATCCC
TGTTGTTGAGTTTACTCGTTCTATTTTAAAACCAAAGGTTAAGGTGGGGCGTGAATTCAC
TACCAAAACACAGACAAAGGAGCAAGCTGAATATGCTTCAGAGGCGTTGGCCAAGGCTCT
TTACGAAAGGCTTTTTAAGTTTGTGGTTGCAAAAATTAACAAAACTCTCGACAAGGATAG
AAGATCTGGTGGTAGTTTCATCGGTATTTTGGATATTGCTGGTTTTGAAATTTTTGATAT
CAATTCATTTGAGCAACTCTGTATCAACTACACAAATGAAAAGCTTCAGCAACTTTTCAA
TCATACCATGTTTATTTTGGAGCAAGAAGAATACCAGCGTGAACATATTGAATGGACTTT
TATCGACTTTGGTTTAGATCTTCAACCTACTATTGATCTTATTGAAAGACCAATGGGTAT
CTTATCCTTATTGGACGAGGAGTGTTGGTTCCCAAAGGCTACCGATAAAAGTTTGGTTGA
AAAATACTTAAAGGAAAACAGCAAGAGTGACAAATTCCTTAAACCGGACTTTAGGTCTAA
TGCAGATATCACTTTAGTACATTACGCTGGAAAGGTTGATTACTCCTGTACCGGTTGGTT
GTCTAAAAATATGGATCCACTCAATGACAATGTTGTCGAATTAATATCCACTAGTTCTGA
TTCATTTATTGCTAATTTGTGGAAAGACAAAGACTCCATTGTTGGAATGGGAGCTACTGG
TGATGCTGATTCTCCTTTTGGAGCTTCAAGATCTAGAAAGGGAATGTTTAGAACAGTTGG
TCAGTTATATAAAGGTCAACTCAACAGTCTCATGGAAACACTCAAAAATACCAAGCCAAA
CTTTGTCCGTTGCATAATTCCAAATTATGAAAAGAAGGCTTCTAAGCTTGTTCCCCATTT
AATATTGGAACAGTTACGATGTAATGGTGTCTTAGAGGGTATCCGTATATGCCGTCAAGG
TTATCCCAACAGAGTTCCTTTCCAGGAATTCAGACAAAGATATGAAATTCTTACTCCCAA
CACTTTACCTCAAAATATTATGGATGCAAGAGTTGCTTGTGAACTTATGTTAAAAAAACT
TGACCTGGATGCTAATTCATATAAGGTTGGTTTATCAAAGGTGTTTTTCCGCTCTGGTGT
TTTGGCTAACCTTGAAGAAGAAAGAGACCGTGTTCTTTCTGAATCGGTCAGATTATTCCA
AGCCTACGCTAAAGGAAAATTAGCAAGAATCAACTACATGAGAAGAACTCAAATTAAAAC
TATGATTGAATTGTTGCAAAGAAATTTAAGAAGATATTTTGCTTTAAAAGGCTGGGATTG
GTGGAAATTATTTGTCAGAGTAAAACCTCTTCTCCAAGTAACAAGACAAGAAGAAGAAAT
GAGATTAAAAGAAGATGAATTAAAGAAAGCCAAGGACAAGCTTGAAGGAACTGTGAAAGA
TTTGACAGAAGCTCAGACAAAACTAGATCAGTTATCAGATGAAAGAGTATCTCTTATCCA
ACAGATTCAAAATGATGCAGATTTAATAGCTGATCTTGAAGAGAAGGTTAATTACCTAAA
CAACAAGAAAGCAGAATATGAAGAAACTGTTGCTGACCTTGAATCTCAAATTAGTGAAGA
AGAACAGAAATCTAATAAATTGAAGGATGAAATTAAAAAATATTTACTTAAGATTGCTGA
GCTTGAAGAGATAATAAATAAGCTTGAAGCAGAAAATCAAAAATTGAATTTGGACAAAGT
TCAAAACGAATCTAAATTGAGACAACTTGAAGAAGATTTGGCTATTCAGAATGATTCAAA
TGCAAAATTGACAAAAGATAAGAAAATGTTGGAAGATCGTTTGAGTGAAATTAGTGACAA
GTTGGCTTCTGAGGAAGAGAAGAACAAACAGTTATCTAAATTGAAAGCCAAGAATGAAGC
AACCATAGTTGAATTACAAGAAGAGCTGGGAGTTTTAAACAATCAAAGATCTGATGTTGA
AAAACAGAAGAATAAAGTTGAACAACAATTGAACACGTTAAATTCGCAACTACAAGAGTC
ATCTGGAAATGTTGATAATTTGGATAGTAACTTGAAAAAGAAAATGCAGGAAATTTCTGA
TTTAAACAAGCGATTGGATGAAGACTCTGCTAAAATTTCAGATTTGGAAAGAGTAAATCG
TCAAAACCAAACAATGCTTGAAGAATTACAAGAGGAAATTGAGATTGAACGTTCTGCTAA
ACAAAAAGCTGAAAAGATGAGTAAAGATTTGGATTATGAATTGAAACAACTAAGAGATGA
GTTAGAACAATCTTTGGATACGACCACTGTGCAAAAAGAAATTCAACAAAAGAGAGAGAA
AGAATTGGAAAACTACAAGAGTGAGTTGGCTAACAAGATTGAGGAGCACGAAAAAGTTAT
TGGAGATATGAAGAGCAAGCATAGTGATGCAATAAACACTTTAAATGACAATATTGACCA
ACTTACAAAGGCTAAACAGAATTTGGAAAGAACTAAAACTCAATTAACTGAGGAAAATAA
CTCGTTGCAAGAAAATGTTGATTCTCTTAACCTAATTAAAAATGACCTAGAAAAGAAAAT
TAAAACATTGGATTCTCAATTACATGATTTGAAAAATCAGTTGCAATCTGAATCCACTGA
GGGTAGTTCTTTGAAAGAAAATTTGAATAAAAATAAGAAAGAATTGGACTCTTTAAATTC
TCAATTAGAAGAAACAGAATCTAAGCTTTCTACAATAGAATCTCAGCATGCTTCTCTAAA
GTCAGAATTAGCAGATCTTCAAGAAGAATTGCAAAATGAAAATAGTCAAAAAATACAGCT
TCAATCAAAATTAGCTGGAATACAGAGAGAGATGAAATCAGCTCAAGACAAACTTGAAGA
TGAAGAAGAATCTAAAGAAATGGTTAAAAAACAACATTCTGATGTACAACATCAATTAGA
TCAACAACGTCAAGAATTAAATCAGCTAAAAGTGGAATACGAGGATTTGGAAACTTCCAA
GAATAAGTTAGCCAAAGAACAGGAAGCCAACATTCTCAAAATACAAGACATGGCTGCTGC
CAAAGACAAACTAGAAAAGAGCAAAAAGAAACTTATGGAGGAAGTTCAGGATATGAGTTT
GTTGCTTGAAAAAGAGAGAAACGACTGCCAGAATTTAGAAAAGAAACAAAAGAAGTTTGA
TCAAATGCTTTCAGAAGAAAAAGCAAACTCTGAAAAGATAATGAAGGAAAAAGAAAACGC
AGAACGTTTGGCCCGTCAGAACGAGACCAAATTATTGCAAGTTAGCAAAGAATTGGAAGC
AAGAAAAGATGATTTGACATCTGCAGAAAATAAATTGCGTTCTTTACAAACTGAAATGTC
CAATCTTATAGAAAATAAGGACGATCATAGCAAGAGTCTGCTTGACATAGAGAGAAGCAA
GAAAGCTCTTGAGGCTGAATATGCTCAAATGAAGGTTGAATTTGAAGAACTAGAGGACGA
ACTTCAATTGACAGAAGATGCTAGAACTCGTTTGGAAGTAAATATGCAAGCCATGAAGTC
AAATCTTGAAAGAGAAATTCAAGAAAGAGATGATGCTATTGATGATGTTAAGAGACAGTT
GACCAAACAAATTAAAGAGTTGGAATCTATGATGGATGATGAAAGAAAAGGAAAAACAAA
TGCTTCTTCATCTAAAAAGAAATTGGAAGTTGAAGTTGCTACTTTACAACAACAGCTTGC
AGAGAGTCAAAGTCAAAAAGAAGAACTATCAAAGCAACATAAAAAGGTTATTGTTCAGTT
GAAAGATTTCCAAAGAGAGTTTGATGACATTAAACTGGTTAAAGATGACTTAATGAACAC
TATGAGAGAAAATGACCGAAAATTAAAATCTAATGAACAAGAGCTTGCTAAAGTGTCACA
AGACTTTAATACTTGTGAAAGACAAAAGAAACAATTGGAAGGAGAAAATGATGAACTTAA
ATCTAAAGTTTCTTCTATGATGGCCAATGCTGGTTTATCTGAAGAAAAGAAGAGATTGGA
AAATCTAATAAACCAGTTGAAAGAAGAACTAGAAGATGCACAAGCAGATAATGAAAGTCT
CAATGATAGATATAGAAGAAATCAACATTTATTGGACCAAGCAAATAATGATTTACAAAA
CGAGAAAAATGTTTCATCAGGACTAGAAACTAATGTTTCGAGCCTTGATAAACAATTAAG
AGATTATAAGAATAGAGTTTCTGAATTGGAGGCATCATTGAAGGCTAAATCTAAGAATGC
TCAAATGGAACAAAGAATTTCTATGCTACAAGAACAATTGGAGAATGAAAGTAGAGACAA
AATGTCGATCCAAAAATCTGTTAGAAGAACAGAAGCTAAGGTTAGAGATTTGGAGGCTCA
ATTAGTAGAAGAAAGAAGTCATACTGCTATGATGAAAGAACAAGTCGATCAAGCACAATC
TAGATTAAGACAGGCTAAGAAACAACTTAATGATGCGGAAGAAGAATCTAGTAGATTGGC
CAGTTCTAAGAGAAAGTTACAAAGCGAGCTTGATGATATGACTGAAAGGAATGATGTTTT
ACAGCTTGAAAATACTAAATATAGAACTTTGGCTGGTGGTAAAGGCAATTATTCTTCCAT
GTCTCAAAAAAACTTGAATGATGAAGATGATGATTAACATTTAAAATTTTGAATTTTTTA
CTTTGAATTTTGTGTTAAATTAT
>TRINITY_DN29264_c10_g2_i1 len=1930 path=[5612:0-1929] [-1, 5612, -2]
TTTTTTTAACAAAAAAAATAAAATAAATTTAAAATAAGATTTTTACTTTTTGCTAATATC
TTGAATCAGATCAACCATTCTGTTGCTGTATCCCATTTCGTTATCATACCAAGATATAAT
TTTGAAAAAAGTTTCTCCCATTCCCATACCAGCTTTACTATCAATAGTTGATGAAAATGT
TGTTCCGTTAAAATCAGAAGAAACAACTTCTTCATCAGTAAAATTCAAAATTCCTTTCAA
AGCTCCTTCACTTGATGCTTTCAAAACTTTCATAATTTCATCATAAGTGGTCGGTTTTGA
TGTCCTGAAGACAAAATCAACAACTGAAACATTTGCTACTGGGACTCTAAAAGCCATACC
AGTAAGTTTTCCATTTAATTCTGGTATAACCTTTCCTACAGCTTTAGCTGCTCCTGTTGA
TGCAGGAATAATATTGCTATAAGCATTTCTTCCATCTCTCCAACTTTTCATTGAAGGTCC
ATCGACTGTTTTTTGTGTTGCCGTAACAGCATGAACAGTTGTCATTAAACCTTCGATAAT
TCCAAAATTATCGTTAACAACTTTTGCAACTGGGGCTAAACAGTTGGTGGTACATGATGC
ATTACTGAGAACATTCATAGAACTATCATATTTGTCATTGTTTACACCGTAAACAAACAT
AGGGGCGTCTGGGGAAGGAGCAGAAATAATTACTTTCTTAGCGCCTCCTTTCAAATGTCC
ACTTGCAGCTTCAACTGAAAGAAAAATTCCTGTACTTTCAATTACAAAATCTGCACCTAA
TTTTCCCCATGGAATATCACATGGATTTCTCTGGGTCTCAAACTTTATTTTGAAAACATC
TTCGATGGTAACTGATTCATCATCATAAGTAACATTATTCTTAAGCTGTCCATGAGTGGA
ATCCTTCTTCAACATGTAGGCAAAATATTTTGGACTCATAAATGGGTCGTTAACTGCAAC
AATGACAACATTCTTATCGTTGTTAGCATATCTTTCAACAATGGCTCTTATAACACATCT
GCCAATCCTGCCAGCTCCGTTTATACCTACCTTAACAACCATTTTATCTTCGTTATCGAG
ATTAGCAAACGAAGATTTTTATATTAAAGAATTAAGTCAAATCCTATTGACACATACAAA
TAATTGTTTTTATCTGAATAGATATCTTGTATAGAATAAAATTTCATTTAATTTAGGAAA
CAATAATCTTAATCGTTTTTCGTAGCTGAAATAAACAATTATTCGATAAACCGCAAATCA
CACACAATCGTCTTAAATAAATTTTAAAATATATTATTCTCGAACAAAGCTTTTTCTTCA
TCATCTACTTTGAAAATGTAATCGAGATTATAACGAATGGTTTCAAAAAAGGATTTTTTT
TCGCCATTTTCTATTTTTCTATTCTTAGTAGGTTGCTTAGTAACATATTCCAACGTGTAT
ATAGGTAGAAATGAATCGATAACCCCGCAATCCTCTGTTAGGTTGGGAAAGAGCCAAAAT
TTCCATTTGAAAAAGGATAACACAAAGATCATACTAAAGATGATGTATCTGACGACTGCA
AGGGCCATGAAGACAACCAAAAGCGCAATCAAGGCGTAAAAACCATATTGGAAAGCTTCC
TGGGCATTTTTCGGCCAAATAGGAGTTAAATTGTAAAATAAAATTGCGACAACGAATGCA
ATTGAAATTCCGTAGCTTGCAAGTGTATTTACCGGTTTATAGTTCCAAACGTAAAAATCA
TTTTCAGAATCTTTAAAGGTCAAATTATTCATATTAATAGTCGCCAACTTTTTAAAAATT
AAGTTTTTAATTTCTTCCTCAGAATCATTTTTGTTAATACATGAGATTTGCTTTAATCTA
GAATTCTTGTTGGCTCTTTTAAGATGAAGAAATTCATTTGTATTAATTTGTTTCTTTCTT
AAATTGATGG
>TRINITY_DN5700_c0_g1_i1 len=1492 path=[2980:0-1491] [-1, 2980, -2]
AAATAATAATCAAATACACAGGTAAATTATTCAAACATTAATTTTTTATTTAATAGGTAT
TAACGATCAATTTCACCAAATACAACATCTAATGAACCCAAAATACTAACTATGTCACTT
ATATAGTTATCTTGAAGAAAGTAATTAAATCCAGCTAAATGAAAATAACCTGGTGGTCTA
ATTCGACATCTGTAAGGTCTACTACTCCCGTCAGAAACAATATATACAGCCATTTCTCCT
TTGGGAGCTTCAATTGCAGAATATACACTTCCTGGGGGTACTTCATATCCTTCTGTGTAT
AATTTAAAATGATGTATTAAGGCTTCCATTGACTCTTTCATTTCATGTCTCTTTGGAGGA
CTGATTTTTGCATCATCAATTTTAATATCTCCAGTTGGCATTTTATTAAGACATTGTAAA
ATTATTTTACATGATTCCCTCATTTCTAATAACTTTAGTATATAACGGTCATATGCATCT
CCATTCACTCCAACAGGAACATCAAAATCTAATTGGTCATAAACTTCATATGGTTGTTCT
TTTCTTAAATCCCATTTATATCCAGCTGCTCTCAGTGTTACTCCACTGAATCCTAAACTT
AGACATGTTTCAGCATCAACAACTCCGATTCCTTGAGTTCTGCCCAAGTACGTAGGATTT
TCTGAAACTACTTGTTCTACTTCATCCAAACGGTGCTTGAAAGATGTTATAAAGATATAA
ATTTCATCCAATGTTCCAAGTGGGAGATCTTGGTGAACACCTCCTGGGCGTATGTAACCA
GCGTGCATTCTGGCGCCAGTAACTTTTTCAAATATTTCAAACATTTTGTTGTGTTCCTCA
AAAAGCCAGAATAAAGGAGTAAGAAACCCCAAGTCCAAAGTTTGAGAACTTATTGACAAA
ATGTGATTGCTAATTCTTGTCATCTCTGCAAACAAAACTCTTATAAATTTTGCTCTAGGA
GGTATATCTATACATAGTAACTTTTCCACAGCAAGAGAATAACATTGCTCGTTTGTCATG
ATAGAAATATAGTCTAATCGATCAAAATAAGGAAGGGCTTGTAAATATGTTTTATATTCT
ATGAGTTTTTCCGTCCCTCTATGTAAAAATCCAATATGTGGTTCAGCGGAAATAATCTTT
TCAAAAGAGTGTTGAAGGACCAGTCTTAATACCCCATGTGCTGCTGGATGGATGGGTCCA
AAGTTAAATTCCATGTTTGAAACTGAAATCGGATGCTTCATAGCATATTCATCAAGATCA
TGACGTCTTCTCGTTCTAGATACAACTATAGATTCTTCATGCTCCTTTAAAGATCCCAAC
TTTTCATCCAAAAAATGATGTATCCTGTTTTTGTATTCTCCAACAACATTTTCAAAATCC
TCAAAAGCTGCCTTCTTAACAATTGTGTTCCTTTCATTCAGAAACCTTTTTGTAATGTAA
ACATTGCCTGTCAGATTTTTTATGTAGCCAAATTTACAGAAATTCATAAATT
>TRINITY_DN5718_c0_g1_i1 len=935 path=[1915:0-565 1916:566-934] [-1, 1915, 1916, -2]
AATAAGTTATTTTTGTAAATATTTTTTTTGTAATCAATGTGTTAATGGTAAAAGAAGTTA
TAAACAATTTACCTGTATTATGATAATTCGTATTAAAATTAAATTTATTTTTTTAATAAT
TGATAAAAATATATATCTGTATTTTTAATAATATTAAGTTTTATAATCAGCTTAAATAAT
CTTCGGATCTCTTATCAATTTATCCTTTCAATATAATGAAGTTGACATCTAGAAAACTTA
AAAGTTCTGATACTTTAAGTATTCCAGATGAATTTGAAGGATTTCCAAAGGAGTTTTTTT
TAGGTCTAAATTGTGATCCAAAATATATTGATCATATATTAATTCCAAATGCTCTGGTTA
AGGAAAGAGCAAAAAAAGTTGCCAAAGAACTTTGGGATTTCTTGGATGAAAAACCAATAA
TCATGTTATGCGTGTTGAAAGGAGCTTCAAGATTTTTTGAGATATTTACACAATCGTTTA
ACTTGGTTAATGATTATCAATCTAAACCAAAAGAGTTTAGAGTTGATTACTGTAGAACTA
AAAGTTATGATTTTAGTATTCAAAATAACAATTGTCAACTTTCGATGATTGAAGAATTGG
TAATTGCAGACAATAATATAGTTATTATTGAAGATATAGTAGATACTGGTAAATCAATGA
TTGAATTGATTAAAAATCTGAAATGTAAAAATCCTGCTTCCATTACAGTTTTAAGCATGG
TTTTAAAAAGGAAGGAAGGTGTTCTATTAGAACCGGATTTTTCATGTTTTGAAATTCCAA
ATAGATGGATTGTTGGTTTGGGACTTGATCATAATGAAAAACTTCGTAATTTGGAACATA
TATGTGTATTATCTAATGAAGGTATTAAACACTACAATGAATGTTTGTAACAGTCTTTTT
TGTTTTTATTATAAAAAAAAGATACAAAATTTAAT
>TRINITY_DN29346_c0_g1_i1 len=923 path=[901:0-922] [-1, 901, -2]
AGATTGTTTGATTCCAAGATCGTCATAATTAATTGACAATTTTAACGTTTCATCAGTCAA
ATCTAAATAATAATTAGTTATTTTGCAAATTTACACGTAAAATAAAAAATAATATTTTAC
TTTTAACTGATTCCTTCAATAAAGAAAACATCCTTCTGACAATTTTCAATTTAGTTAACG
AAAACAAACGAATTAAAAAAACAACTCATCGTCGAATTTAAAGACGATTCATGTTTTACA
TAAAGACTCTAAAAAAGGACGTGTTAGTACATCCAAAATATTTTGGACAAGGAATAAATG
ATACTATAAAACAAAGGCTTTTAATGGAGGTTGAAGGTACGTGTAATGGAAAATATGGTT
ATACAATTGCCGTAAAGAATATATTAGATGTTTCAAATGGTGAGTTAGAGCCAGGACTTG
GTTTTGTAATGTATAGAATAAAATACGAAGCTTTGATATTTCGTCCTATAAAGGGGCAGA
TAATTGATTTTTGTGTCTCTGGAATAAATAAACATGGAATATTTGCTGAAGCAGGTCCAT
TATCTTGTTTTACATCGAAACATTGCATTCCAAATGATTGGAACTATGAAGCAAGTAATC
CAAGTGATCCTTGTTATATGTCAAAAATAACTCAAGCAACAATTAAAAAAGGTGATTATC
TAAGAGCAAGAATAATAGGTATTAGAATAACATCAAAGGAAATGTTTGCAGTAACGTCTA
TAATGGAAGATTTTACCGGCAGAACCATATAAAGTATGTACCATAGAATTTTGTTTGTTT
AATATTAATCTCCGATTTTACATTGCTTTATCCAATAAAAATAATTTTATAAGAATTATT
TTAAACTAGTGAATCATGTACTGATATGGTTTGCTTTTTTTTTACATAAGGGGATTTTAG
TTGTATCTAAAAACTACTATTTT
>TRINITY_DN31715_c0_g1_i1 len=1374 path=[1352:0-1373] [-1, 1352, -2]
TTTTTTTAAAAAAAAATAAACAACAATCAATAAATTATGGAATGACATTAATAATTTTAT
CAATACATTCGTTCATTATTTCTGGAGTAATAATTAAAGGTGGTGAAAAACGAATTATAT
TCCCATGTGTTGGTTTTGCCAAAACTCCTTCATCTCTAAGTTTTATGCACATATCCCATG
CCGACATCCCAGCCTTTTCTTGATCAATTACCACCCCATTTAAAAGACCTTTTCCTCTAA
CACACGTTATCGATTTGGAATTTTTTTTATGTTCTAAAAGCCTTTCTCTGAATATATTTC
CTAGGTTTTGAGAATTTTCAATAAGACCTTCTTCAAGAATAACTTTTATAGCAGCCATCG
CTACAACCACACCAAGTGGATTTCCTCCATACGTAGATCCATGTTCTCCAGGTCTAATAC
CTAGCATAACAGGGTCATTAGCCAAAACTACGCTCACCGGATAAACTCCTCCAGATAGAG
CTTTTCCAAGGCAGACAATGTCAGATCTAACATTCTCGTAGTCTACACATAATAGCTTTC
CAGTTCTTCCGAGACCAGTTTGTACTTCATCTGAAATCATTAGAACATTATATTTGTCGC
ATAATTCTCTGATTTTTTTTATATAACCATCCTTAGGTACTATAACACCTGCTTCTCCTT
GAATTGGCTCAAACATGTAGGCACACACATTAGGGTCTTTTAATTTTTCTTCCAAGGCCT
CAACGTTATCATAAGGAATAATATCAAAATTTGGCATATAAGGTCCAAAGCCTTCATAAC
AAGAAGGATCCGTGGATGAGGAAACTGCAGCCAATGTCCTTCCCCAAAAGTTATTTTCAG
CAAACACAATTCGTGCTTGGTTATTTGGTATTCCTTTAACCTTATAAGCCCATTTTCTAG
CCAACTTACAAGCAGTTTCTCCAGCTTCAACTCCAGTATTCATAGGCAAAGCCTTATCAT
AGCCAAAAGTTTCATGCATTAATTTGTAAAACTCTGATAGTTTGTCGTTGTAAAAAGCTC
TAGAAGTTAGAGTTAGATTTTGAGCCTGAGAAACTAATGCTTCTATTATTTTTTCATGAC
AATGTCCTTGGTTGAGGGCAGAATAACCACTCAAAAAGTCCACGTATTTTTTTCCTTCTA
CATCCCAAACATTTACTCCTTTGCCCTTTTGTATAACAACTGGAATGGGCTTGTAATTAT
GTGCACCGTATTTAATCTCATCCTTAAAATATTTTTCGGATATGGAGGAAACATTCCTTT
TATAACCAACTTTATTTATCTTCTTAACTGCACTAGATAACATAATAACAATAAAAATAA
GGTATTAAGAAACTATAGACAAATTACTCAATTAGTGATTTATCACGTATTTTG
